# Supplementary material for: Right Atrial Cardiac Calcified Amorphous Tumors in Young Women: Two Case Reports and a Narrative Review of the Literature
Source: J Cardiovasc Dev Dis. 2026 Jul 7;13(7):312. doi: 10.3390/jcdd13070312 (PMC13411230; doi:10.3390/jcdd13070312)
Supplement: Supplementary file 1 [file jcdd-13-00312-s001.zip]

Archive with 1 entries (1 files):
- jcdd-4394257-supplementary.pdf
